# Supplementary material for: DNMT1 rs2228611, rs2228612 and DNMT3A rs2276598, rs752208 Polymorphisms and Their Association with Breast Cancer Phenotype and Prognosis
Source: Medicina (Kaunas). 2024 Nov 20;60(11):1902. doi: 10.3390/medicina60111902 (PMC11596321; doi:10.3390/medicina60111902)
Supplement: Supplementary file 1 [file medicina-60-01902-s001.zip]

Archive with 3 entries (3 files):
- Supplementary Materials Table S1.xlsx
- Supplementary Materials Table S2.xlsx
- Supplementary Materials Table S3.xlsx
