# Supplementary material for: DNMT1 rs2228611, rs2228612 and DNMT3A rs2276598, rs752208 Polymorphisms and Their Association with Breast Cancer Phenotype and Prognosis
Source: Medicina (Kaunas). 2024 Nov 20;60(11):1902. doi: 10.3390/medicina60111902 (PMC11596321; doi:10.3390/medicina60111902)
Supplement: Supplementary file 1 [file medicina-60-01902-s001.zip › Supplementary Materials Table S1.xlsx]

## Sheet: Frequency
	Supplementary Materials Table S1: The distribution of DNMT1 rs2228611, rs2228612, DNMT3A rs2276598 and rs752208 in patients with BC (n = 201).
	SNP	Frequency (Genotype) Observed	Frequency (Genotype) Expected	Frequency (Allele)		Chi-Square	p-value	Conclusion
	DNMT1 rs2228611	48 (AA)	40.141 (AA)	A (0.447)	G (0.553)	3.039	0.081	in Hardy-Weinberg equilibrium
		100 (AG)	99.178 (AG)
		53 (GG)	61.081 (GG)
	DNMT1 rs2228612	179 (AA)	179.641 (AA)	A (0.945)	G (0.055)	0.012	0.913	in Hardy-Weinberg equilibrium
		22 (AG)	21.088 (AG)
		0 (GG)	0.271 (GG)
	DNMT3A rs2276598	130 (CC)	128.802 (CC)	C (0.801)	T (0.199)	2.159	0.142	in Hardy-Weinberg equilibrium
		67 (CT)	64.113 (CT)
		4 (TT)	8.085 (TT)
	DNMT3A rs752208	157 (CC)	152.251 (CC)	C (0.870)	T (0.130)	2.845	0.092	in Hardy-Weinberg equilibrium
		38 (CT)	45.357 (CT)
		6 (TT)	3.392 (TT)
