# Supplementary material for: DNMT1 rs2228611, rs2228612 and DNMT3A rs2276598, rs752208 Polymorphisms and Their Association with Breast Cancer Phenotype and Prognosis
Source: Medicina (Kaunas). 2024 Nov 20;60(11):1902. doi: 10.3390/medicina60111902 (PMC11596321; doi:10.3390/medicina60111902)
Supplement: Supplementary file 1 [file medicina-60-01902-s001.zip › Supplementary Materials Table S2.xlsx]

## Sheet: UNIVARIATE
	Supplementary Materials Table S2: Univariate logistic regression analysis (n = 201).
	Dependent	SNP, allele	Covariates	Odds	Cl 95%	p (sig.)	Dependent	SNP, allele	Covariates	Odds	Cl 95%	p (sig.)	Dependent	SNP, allele	Covariates	Odds	Cl 95%	p (sig.)	Dependent	SNP, allele	Covariates	Odds	Cl 95%	p (sig.)	Dependent	SNP, allele	Covariates	Odds	Cl 95%	p (sig.)	Dependent	SNP, allele	Covariates	Odds	Cl 95%	p (sig.)	Dependent	SNP, allele	Covariates	Odds	Cl 95%	p (sig.)	Dependent	SNP, allele	Covariates	Odds	Cl 95%	p (sig.)	Dependent
	Age at diagnosis						Estrogen receptors						Progesteron receptors						HER2 receptors						Tumor size						Lymph node involvement						G group						Progress						Metastasis
		rs2228612	AG vs AA	2.593	1.009-6.665	0.048		rs2228612	AG vs AA	0.797	0.316-2.008	0.630		rs2228612	AG vs AA	0.789	0.324-1.923	0.602		rs2228612	AG vs AA	0.650	0.182-2.319	0.506		rs2228612	AG vs AA	0.839	0.325-2.163	0.716		rs2228612	AG vs AA	0.301	0.098-0.926	0.036		rs2228612	AG vs AA	1.056	0.366-3.043	0.920		rs2228612	AG vs AA	0.853	0.272-2.673	0.785
			age (>47 vs ≤47 )						ER (+) vs ER (-)						PR (+) vs PR (-)						HER2 (+) vs HER (-)						T2 vs T1						N1 vs N0						1 vs 0						1 vs 0
		rs2228611	AA vs GG	1.867	0.843-4.134	0.124		rs2228611	AA vs GG	1.147	0.491-2.679	0.752		rs2228611	AA vs GG	1.010	0.451-2.262	0.981		rs2228611	AA vs GG	1.729	0.601-4.4977	0.310		rs2228611	AA vs GG	1.392	0.625-3.098	0.418		rs2228611	AA vs GG	0.940	0.428-2.062	0.877		rs2228611	AA vs GG	1.005	0.384-2.630	0.992		rs2228611	AA vs GG	0.683	0.253-1.848	0.453
			AG vs GG	0.778	0.398-1.522	0.464			AG vs GG	0.959	0.471-1.953	0.908			AG vs GG	0.803	0.406-1.589	0.529			AG vs GG	1.747	0.690-4.425	0.239			AG vs GG	0.804	0.398-1.624	0.543			AG vs GG	0.651	0.330-1.283	0.215			AG vs GG	1.140	0.507-2.566	0.751			AG vs GG	0.908	0.407-2.028	0.814
			age (>47 vs ≤47 )						ER(+) vs ER (-)						PR (+) vs PR (-)						HER2 (+) vs HER (-)						T2 vs T1						N1 vs N0						1 vs 0						1 vs 0
		A_allele_rs2228611	A vs no	1.033	0.551-1.936	0.920		A_allele_rs2228611	A vs no	1.015	0.518-1.988	0.966		A_allele_rs2228611	A vs no	0.864	0.454-1.647	0.658		A_allele_rs2228611	A vs no	1.741	0.716-4.233	0.221		A_allele_rs2228611	A vs no	0.969	0.503-1.866	0.926		A_allele_rs2228611	A vs no	0.736	0.390-1.388	0.343		A_allele_rs2228611	A vs no	1.096	0.508-2.363	0.816		A_allele_rs2228611	A vs no	0.833	0.389-1.782	0.637
			age (>47 vs ≤47 )						ER(+) vs ER (-)						PR (+) vs PR (-)						HER2 (+) vs HER (-)						T2 vs T1						N1 vs N0						1 vs 0						1 vs 0
		G_allele_rs2228611	G vs no	0.455	0.234-0.886	0.021		G_allele_rs2228611	G vs no	0.848	0.418-1.722	0.649		G_allele_rs2228611	G vs no	0.857	0.440-1.670	0.651		G_allele_rs2228611	G vs no	0.851	0.379-1.910	0.696		G_allele_rs2228611	G vs no	0.624	0.322-1.211	0.163		G_allele_rs2228611	G vs no	0.807	0.418-1.556	0.522		G_allele_rs2228611	G vs no	1.086	0.491-2.402	0.839		G_allele_rs2228611	G vs no	1.375	0.587-3.221	0.463
			age (>47 vs ≤47 )						ER (+) vs ER (-)						PR (+) vs PR (-)						HER2 (+) vs HER (-)						T2 vs T1						N1 vs N0						1 vs 0						1 vs 0
		rs2276598	CT vs CC	0.763	0.422-1.381	0.372		rs2276598	CT vs CC	1.122	0.592-2.2126	0.725		rs2276598	CT vs CC	0.564	0.310-1.027	0.061		rs2276598	CT vs CC	1.342	0.647-2.785	0.430		rs2276598	CT vs CC	1.198	0.651-2.204	0.562		rs2276598	CT vs CC	0.951	0.520-1.740	0.871		rs2276598	CT vs CC	1.100	0.539-2.247	0.793		rs2276598	CT vs CC	0.684	0.318-1.473	0.332
			TT vs CC	1.000	0.137-7.315	1.000			TT vs CC	0.477	0.065-3.506	0.467			TT vs CC	0.548	0.075-4.017	0.554			TT vs CC	0.000	0.000	0.999			TT vs CC	0.000	0.000	0.999			TT vs CC	1.500	0.205-10.986	0.690			TT vs CC	3.815	0.514-28.336	0.191			TT vs CC	1.161	0.116-11.585	0.899
			age (>47 vs ≤47 )						ER (+) vs ER (-)						PR (+) vs PR (-)						HER2 (+) vs HER (-)						T2 vs T1						N1 vs N0						1 vs 0						1 vs 0
		C_allele_rs2276598	C vs no	0.913	0.126-6.609	0.928		C_allele_rs2276598	C vs no	2.177	0.300-15.816	0.442		C_allele_rs2276598	C vs no	1.494	0.206-10.824	0.691		C_allele_rs2276598	C vs no	3.86088e+08	0.000	0.999		C_allele_rs2276598	C vs no	9.10306e+08	0.000	0.999		C_allele_rs2276598	C vs no	0.655	0.090-4.750	0.676		C_allele_rs2276598	C vs no	0.271	0.037-1.981	0.198		C_allele_rs2276598	C vs no	0.764	0.077-7.545	0.818
			age (>47 vs ≤47 )						ER (+) vs ER (-)						PR (+) vs PR (-)						HER2 (+) vs HER (-)						T2 vs T1						N1 vs N0						1 vs 0						1 vs 0
		T_allele_rs2276598	T vs no	0.775	0.433-1.386	0.390		T_allele_rs2276598	T vs no	1.063	0.570-1.982	0.848		T_allele_rs2276598	T vs no	0.563	0.313-1.014	0.056		T_allele_rs2276598	T vs no	1.246	0.603-2.576	0.553		T_allele_rs2276598	T vs no	1.091	0.597-1.995	0.776		T_allele_rs2276598	T vs no	0.977	0.541-1.764	0.938		T_allele_rs2276598	T vs no	1.201	0.602-2.395	0.603		T_allele_rs2276598	T vs no	0.708	0.336-1.493	0.365
			age (>47 vs ≤47 )						ER (+) vs ER (-)						PR (+) vs PR (-)						HER2 (+) vs HER (-)						T2 vs T1						N1 vs N0						1 vs 0						1 vs 0
		rs752208	CT vs CC	1.122	0.552-2.279	0.751		rs752208	CT vs CC	1.596	0.704-3.617	0.263		rs752208	CT vs CC	2.084	0.948-4.585	0.068		rs752208	CT vs CC	1.177	0.489-2.832	0.716		rs752208	CT vs CC	0.992	0.470-2.093	0.983		rs752208	CT vs CC	1.309	0.640-2.678	0.461		rs752208	CT vs CC	0.251	0.073-0.860	0.028		rs752208	CT vs CC	0.882	0.356-2.186	0.786
			TT vs CC	1.122	0.220-5.729	0.890			TT vs CC	0.495	0.097-2.539	0.933			TT vs CC	0.372	0.066-2.092	0.262			TT vs CC	0.883	0.099-7.845	0.911			TT vs CC	3.815	0.677-21.497	0.129			TT vs CC	1.617	0.316-8.271	0.564			TT vs CC	0.585	0.066-5.159	0.629			TT vs CC	1.953	0.342-11.141	0.451
			age (>47 vs ≤47 )						ER (+) vs ER (-)						PR (+) vs PR (-)						HER2 (+) vs HER (-)						T2 vs T1						N1 vs N0						1 vs 0						1 vs 0
		C_allele_rs752208	C vs no	0.912	0.180-4.629	0.911		C_allele_rs752208	C vs no	2.197	0.431-11.197	0.344		C_allele_rs752208	C vs no	3.065	0.548-17.142	0.202		C_allele_rs752208	C vs no	1.171	0.133-10.324	0.887		C_allele_rs752208	C vs no	0.262	0.047-1.466	0.127		C_allele_rs752208	C vs no	0.653	0.129-3.317	0.607		C_allele_rs752208	C vs no	1.414	0.161-12.433	0.755		C_allele_rs752208	C vs no	0.500	0.088-2.830	0.433
			age (>47 vs ≤47 )						ER (+) vs ER (-)						PR (+) vs PR (-)						HER2 (+) vs HER (-)						T2 vs T1						N1 vs N0						1 vs 0						1 vs 0
		T_allele_rs752208	T vs no	1.122	0.575-2.189	0.737		T_allele_rs752208	T vs no	1.321	0.629-2.774	0.463		T_allele_rs752208	T vs no	1.595	0.785-3.241	0.197		T_allele_rs752208	T vs no	1.135	0.492-2.619	0.767		T_allele_rs752208	T vs no	1.201	0.602-2.395	0.603		T_allele_rs752208	T vs no	1.347	0.686-2.646	0.387		T_allele_rs752208	T vs no	0.293	0.098-0.869	0.027		T_allele_rs752208	T vs no	1.004	0.4398-2.301	0.992
			age (>47 vs ≤47 )						ER (+) vs ER (-)						PR (+) vs PR (-)						HER2 (+) vs HER (-)						T2 vs T1						N1 vs N0						1 vs 0						1 vs 0
[truncated: 11 more columns]
