# Supplementary material for: DNMT1 rs2228611, rs2228612 and DNMT3A rs2276598, rs752208 Polymorphisms and Their Association with Breast Cancer Phenotype and Prognosis
Source: Medicina (Kaunas). 2024 Nov 20;60(11):1902. doi: 10.3390/medicina60111902 (PMC11596321; doi:10.3390/medicina60111902)
Supplement: Supplementary file 1 [file medicina-60-01902-s001.zip › Supplementary Materials Table S3.xlsx]

## Sheet: Cox_regression
	Supplementary Materials Table S3: Univariate Cox regression analysis (n = 201).
	Dependent	SNP, allele	Covariates	Odds	Cl 95%	p (sig.)
	Progression
		rs2228612	AG vs AA	0.946	0.336-2.663	0.917
			1 vs 0
		rs2228611	AA vs GG	0.753	0.308-1.844	0.535
			AG vs GG	0.866	0.426-1.760	0.690
			1 vs 0
		A_allele_rs2228611	A vs no	0.831	0.424-1.629	0.591
			1 vs 0
		G_allele_rs2228611	G vs no	1.208	0.558-2.618	0.631
			1 vs 0
		rs2276598	CT vs CC	0.712	0.356-1.426	0.338
			TT vs CC	1.049	0.143-7.707	0.962
			1 vs 0
		C_allele_rs2276598	C vs no	0.858	0.119-6.242	0.880
			1 vs 0
		T_allele_rs2276598	T vs no	0.732	0.373-1.434	0.363
			1 vs 0
		rs752208	CT vs CC	0.805	0.355-1.825	0.604
			TT vs CC	1.675	0.401-6.994	0.479
			1 vs 0
		C_allele_rs752208	C vs no	0.572	0.138-2.370	0.441
			1 vs 0
		T_allele_rs752208	T vs no	0.910	0.434-1.908	0.804
			1 vs 0
	Metastasis
		rs2228612	AG vs AA	1.142	0.401-3.251	0.804
			1 vs 0
		rs2228611	AA vs GG	0.888	0.330-2.385	0.813
			AG vs GG	1.121	0.510-2.464	0.777
			1 vs 0
		A_allele_rs2228611	A vs no	1.049	0.493-2.232	0.901
			1 vs 0
		G_allele_rs2228611	G vs no	1.217	0.532-2.781	0.642
			1 vs 0
		rs2276598	CT vs CC	0.534	0.243-1.177	0.120
			TT vs CC	1.005	0.136-7.430	0.996
			1 vs 0
		C_allele_rs2276598	C vs no	0.826	0.113-6.051	0.851
			1 vs 0
		T_allele_rs2276598	T vs no	0.563	0.265-1.199	0.137
			1 vs 0
		rs752208	CT vs CC	0.672	0.260-1.740	0.413
			TT vs CC	1.854	0.442-7.787	0.399
			1 vs 0
		C_allele_rs752208	C vs no	0.504	0.121-2.104	0.348
			1 vs 0
		T_allele_rs752208	T vs no	0.823	0.360-1.882	0.644
			1 vs 0
	Death
		rs2228612	AG vs AA	0.950	0.222-4.065	0.945
			1 vs 0
		rs2228611	AA vs GG	1.441	0.440-4.723	0.547
			AG vs GG	1.237	0.441-3.474	0.686
			1 vs 0
		A_allele_rs2228611	A vs no	1.295	0.484-3.470	0.607
			1 vs 0
		G_allele_rs2228611	G vs no	0.805	0.319-2.032	0.647
			1 vs 0
		rs2276598	CT vs CC	0.662	0.261-1.679	0.385
			TT vs CC	1.813	0.241-13.643	0.563
			1 vs 0
		C_allele_rs2276598	C vs no	0.487	0.066-3.607	0.481
			1 vs 0
		T_allele_rs2276598	T vs no	0.728	0.302-1.755	0.479
			1 vs 0
		rs752208	CT vs CC	0.161	0.022-1.201	0.075
			TT vs CC	2.283	0.534-9.754	0.265
			1 vs 0
		C_allele_rs752208	C vs no	0.353	0.083-1.504	0.159
			1 vs 0
		T_allele_rs752208	T vs no	0.424	0.126-1.424	0.165
			1 vs 0
